# Supplementary material for: Microtubule Association of EML4–ALK V3 Is Key for the Elongated Cell Morphology and Enhanced Migration Observed in V3 Cells
Source: Cells. 2024 Nov 25;13(23):1954. doi: 10.3390/cells13231954 (PMC11639804; doi:10.3390/cells13231954)
Supplement: Supplementary file 1 [file cells-13-01954-s001.zip]

Archive with 2 entries (2 files):
- SUPPLEMENTARY DATA_UNCROPPED GELS_updated.pdf
- SUPPLEMENTARY FIGURES.pdf
